# Supplementary material for: Diabetes ROADMAP: Teaching Guideline Use, Communication, and Documentation When Delivering the Diagnosis of Diabetes
Source: MedEdPORTAL. 2020 Sep 11;16:10959. doi: 10.15766/mep_2374-8265.10959 (PMC7485911; doi:10.15766/mep_2374-8265.10959)
Supplement: Supplementary file 1 — Curriculum Overview.pdfTeaching Guide.pdfROADMAP Presentation.pptxFacilitator Guide.pdfSimulation Resources.pdfAssessment Tools.pdf [file mep_2374-8265.10959-s001.zip]

Archive with 7 entries (7 files):
- A. Curriculum Overview.pdf
- B. Teaching Guide.pdf
- C. ROADMAP Presentation.pptx
- D. Facilitator Guide.pdf
- E. Simulation Resources.pdf
- F. Assessment Tools.pdf
- _Educational_Summary_Report_10959.pdf
